# Supplementary material for: HPLC/GC–MS and Electronic Sensing Reveal Tissue-Wide Differences in Bioactive and Flavor Compound Distribution in Coffee Fruits Across Multiple Varieties
Source: Foods. 2026 Jan 12;15(2):269. doi: 10.3390/foods15020269 (PMC12840179; doi:10.3390/foods15020269)
Supplement: Supplementary file 1 [file foods-15-00269-s001.zip]

Archive with 1 entries (1 files):
- foods-4027078-supplementary.pdf
